# Supplementary material for: Parallel gene amplification by Cas9 nickase for generating functionally heterogeneous cell populations
Source: Cell Rep Methods. 2026 May 25;6(7):101467. doi: 10.1016/j.crmeth.2026.101467 (PMC13389981; doi:10.1016/j.crmeth.2026.101467)
Supplement: Table S1. Yeast strains used in this study, related to Figures 2–4, S1, and S2 [file mmc2.xlsx]

## Sheet: Table S1
Table S1. Yeast strains used in this study, related to Figures 2–4, S1, and S2
Strain name	Lab strain number	Genotype		Strain background	Source	Figure
BY4741	YIT5001	MATa his3Δ1 leu2Δ0 met15Δ0 ura3Δ0		BY4741	Brachmann et al., 1998.47
BY4742	YIT5002	MATα his3Δ1 leu2Δ0 lys2Δ0 ura3Δ0		BY4742	Brachmann et al., 1998.47
T106_3	YIT11184	pFA6a-pCUP2-yGEV-tADH1-HphMX(MfeI-cut@pCUP2) YIplac128-pGAL1-Cas9(D10A)-tADH1(AgeI-cut@pGAL1) (2×CUP1RU) [pGAL1-HHribo-sgRNAFE(gRNA1)-HDV-tADH1-CU]		BY4741	This study	2
T157_11	YIT11780	pFA6a-NUP49(aa288-472)-mCherry-KanMX6(XbaI-cut@NUP49) cup1ruΔ::2×ymNGRU pFA6a-pCUP2-yGEV-tADH1-HphMX(MfeI-cut@pCUP2) YIplac128-pGAL1-Cas9(D10A)-tADH1(AgeI-cut@pGAL1) [pGAL1-HHribo-sgRNAFE(gRNA1)-HDV-tADH1-CU]		BY4741	This study	2
T609_1	YIT15083	hoΔ::gRNA1-ymNGRU-HIS3-ymNGRU pFA6a-NUP49(aa288-472)-mCherry-KanMX6(XbaI-cut@NUP49) pFA6a-pCUP2-yGEV-tADH1-HphMX(MfeI-cut@pCUP2) YIplac128-pGAL1-Cas9(D10A)-tADH1(AgeI-cut@pGAL1) [pGAL1-HHribo-sgRNAFE(gRNA1)-HDV-tADH1-CU]		BY4741	This study	2
T609_2	YIT15086	x-2Δ::gRNA1-ymNGRU-HIS3-ymNGRU pFA6a-NUP49(aa288-472)-mCherry-KanMX6(XbaI-cut@NUP49) pFA6a-pCUP2-yGEV-tADH1-HphMX(MfeI-cut@pCUP2) YIplac128-pGAL1-Cas9(D10A)-tADH1(AgeI-cut@pGAL1) [pGAL1-HHribo-sgRNAFE(gRNA1)-HDV-tADH1-CU]		BY4741	This study	2
T503_1	YIT15077	hoΔ::gRNA1-CUP1RU-HIS3-CUP1RU pFA6a-NUP49(aa288-472)-mCherry-KanMX6(XbaI-cut@NUP49) cup1ruΔ::2×ymNGRU pFA6a-pCUP2-yGEV-tADH1-HphMX(MfeI-cut@pCUP2) YIplac128-pGAL1-Cas9(D10A)-tADH1(AgeI-cut@pGAL1) [pGAL1-HHribo-sgRNAFE(gRNA1)-HDV-tADH1-CU]		BY4741	This study	2
T503_2	YIT15080	x-2Δ::gRNA1-CUP1RU-HIS3-CUP1RU pFA6a-NUP49(aa288-472)-mCherry-KanMX6(XbaI-cut@NUP49) cup1ruΔ::2×ymNGRU pFA6a-pCUP2-yGEV-tADH1-HphMX(MfeI-cut@pCUP2) YIplac128-pGAL1-Cas9(D10A)-tADH1(AgeI-cut@pGAL1) [pGAL1-HHribo-sgRNAFE(gRNA1)-HDV-tADH1-CU]		BY4741	This study	2
T384_5	YIT13881	x-2Δ::gRNA1-CUP1RU-HIS3-CUP1RU pFA6a-NUP49(aa288-472)-mCherry-KanMX6(XbaI-cut@NUP49) grna1-cup1ruΔ::NatMX pFA6a-pCUP2-yGEV-tADH1-HphMX(MfeI-cut@pCUP2) YIplac128-pGAL1-Cas9(D10A)-tADH1(AgeI-cut@pGAL1)		BY4741	This study	3
T384_6	YIT13884	x-2Δ::gRNA1-ymNG-HIS3-ymNG pFA6a-NUP49(aa288-472)-mCherry-KanMX6(XbaI-cut@NUP49) grna1-cup1ruΔ::NatMX pFA6a-pCUP2-yGEV-tADH1-HphMX(MfeI-cut@pCUP2) YIplac128-pGAL1-Cas9(D10A)-tADH1(AgeI-cut@pGAL1)		BY4741	This study	3
C238_7	YIT18416	pFA6a-pCUP2-yGEV-tADH1-HphMX(MfeI-cut@pCUP2) hoΔ::pGAL1-nCas9(D10A)-tADH1 (2×CUP1RU) [pGAL1-HHribo-sgRNAFE(gRNA1)-HDV-tADH1-CU]		BY4742	This study	3
C238_10	YIT18419	pFA6a-pCUP2-yGEV-tADH1-HphMX(MfeI-cut@pCUP2) x-2Δ::gRNA1-CUP1RU-HIS3-CUP1RU hoΔ::pGAL1-nCas9(D10A)-tADH1 [pGAL1-HHribo-sgRNAFE(gRNA1)-HDV-tADH1-CU]		BY4742	This study	3
C238_1	YIT18410	pFA6a-pCUP2-yGEV-tADH1-HphMX(MfeI-cut@pCUP2) cup1ruΔ::2×ymNGRU hoΔ::pGAL1-nCas9(D10A)-tADH1 [pGAL1-HHribo-sgRNAFE(gRNA1)-HDV-tADH1-CU]		BY4742	This study	3
C238_4	YIT18413	pFA6a-pCUP2-yGEV-tADH1-HphMX(MfeI-cut@pCUP2) x-2Δ::gRNA1-ymNGRU-HIS3-ymNGRU hoΔ::pGAL1-nCas9(D10A)-tADH1 [pGAL1-HHribo-sgRNAFE(gRNA1)-HDV-tADH1-CU]		BY4742	This study	3
C212_1	YIT18236	pFA6a-pCUP2-yGEV-tADH1-HphMX(MfeI-cut@pCUP2) YIplac128-pGAL1-Cas9(D10A)-tADH1(AgeI-cut@pGAL1) (2×CUP1RU) / cup1ruΔ::2×ymNGRU hoΔ::pGAL1-nCas9(D10A)-tADH1 [pGAL1-HHribo-sgRNAFE(gRNA1)-HDV-tADH1-CU]		BY4741 x BY4742	This study	3
C212_3	YIT18238	cup1ruΔ::2×ymNGRU pFA6a-pCUP2-yGEV-tADH1-HphMX(MfeI-cut@pCUP2) YIplac128-pGAL1-Cas9(D10A)-tADH1(AgeI-cut@pGAL1) / hoΔ::pGAL1-nCas9(D10A)-tADH1 (2×CUP1RU) [pGAL1-HHribo-sgRNAFE(gRNA1)-HDV-tADH1-CU]		BY4741 x BY4742	This study	3
C212_2	YIT18237	x-2Δ::gRNA1-CUP1RU-HIS3-CUP1RU pFA6a-NUP49(aa288-472)-mCherry-KanMX6(XbaI-cut@NUP49) grna1-cup1ruΔ::NatMX pFA6a-pCUP2-yGEV-tADH1-HphMX(MfeI-cut@pCUP2) YIplac128-pGAL1-Cas9(D10A)-tADH1(AgeI-cut@pGAL1) / x-2Δ::gRNA1-ymNGRU-HIS3-ymNGRU hoΔ::pGAL1-nCas9(D10A)-tADH1 [pGAL1-HHribo-sgRNAFE(gRNA1)-HDV-tADH1-CU]		BY4741 x BY4742	This study	3
C212_4	YIT18239	x-2Δ::gRNA1-ymNG-HIS3-ymNG pFA6a-NUP49(aa288-472)-mCherry-KanMX6(XbaI-cut@NUP49) grna1-cup1ruΔ::NatMX pFA6a-pCUP2-yGEV-tADH1-HphMX(MfeI-cut@pCUP2) YIplac128-pGAL1-Cas9(D10A)-tADH1(AgeI-cut@pGAL1) / x-2Δ::gRNA1-CUP1RU-HIS3-CUP1RU hoΔ::pGAL1-nCas9(D10A)-tADH1 [pGAL1-HHribo-sgRNAFE(gRNA1)-HDV-tADH1-CU]		BY4741 x BY4742	This study	3
C212_5	YIT18240	pFA6a-pCUP2-yGEV-tADH1-HphMX(MfeI-cut@pCUP2) YIplac128-pGAL1-Cas9(D10A)-tADH1(AgeI-cut@pGAL1) (2×CUP1RU) / x-2Δ::gRNA1-ymNGRU-HIS3-ymNGRU hoΔ::pGAL1-nCas9(D10A)-tADH1 [pGAL1-HHribo-sgRNAFE(gRNA1)-HDV-tADH1-CU]		BY4741 x BY4742	This study	3
C212_8	YIT18243	x-2Δ::gRNA1-ymNG-HIS3-ymNG pFA6a-NUP49(aa288-472)-mCherry-KanMX6(XbaI-cut@NUP49) grna1-cup1ruΔ::NatMX pFA6a-pCUP2-yGEV-tADH1-HphMX(MfeI-cut@pCUP2) YIplac128-pGAL1-Cas9(D10A)-tADH1(AgeI-cut@pGAL1) / hoΔ::pGAL1-nCas9(D10A)-tADH1 (2×CUP1RU) [pGAL1-HHribo-sgRNAFE(gRNA1)-HDV-tADH1-CU]		BY4741 x BY4742	This study	3
C212_7	YIT18242	cup1ruΔ::2×ymNGRU pFA6a-pCUP2-yGEV-tADH1-HphMX(MfeI-cut@pCUP2) YIplac128-pGAL1-Cas9(D10A)-tADH1(AgeI-cut@pGAL1) / x-2Δ::gRNA1-CUP1RU-HIS3-CUP1RU hoΔ::pGAL1-nCas9(D10A)-tADH1 [pGAL1-HHribo-sgRNAFE(gRNA1)-HDV-tADH1-CU]		BY4741 x BY4742	This study	3
C212_6	YIT18241	x-2Δ::gRNA1-CUP1RU-HIS3-CUP1RU pFA6a-NUP49(aa288-472)-mCherry-KanMX6(XbaI-cut@NUP49) grna1-cup1ruΔ::NatMX pFA6a-pCUP2-yGEV-tADH1-HphMX(MfeI-cut@pCUP2) YIplac128-pGAL1-Cas9(D10A)-tADH1(AgeI-cut@pGAL1) / cup1ruΔ::2×ymNGRU hoΔ::pGAL1-nCas9(D10A)-tADH1 [pGAL1-HHribo-sgRNAFE(gRNA1)-HDV-tADH1-CU]		BY4741 x BY4742	This study	3
C151_3	YIT17858	x-2Δ::gRNAλR2-tLEU2-crtI-p7tet.1-ARS305-tLEU2-HIS3 xi-1Δ::gRNAλL5-tLEU2-crtE-p7tet.1-ARS305-tLEU2-yHphMX6 cup1ruΔ::tLEU2-crtYB-p7tet.1-ARS305-tLEU2-KanMX6 leu2Δ::pRNR2-tetR-NLS-tup1-tCYC1-p7tet.1-tetR-NLS-tCYC1-LEU2MX met15Δ::pCUP2-yGEV-tADH hoΔ::pGAL1-nCas9(D10A)-tADH1 [pGAL1-HHribo-sgRNAFE(gRNA1)-HDV-HHribo-sgRNAFE(gRNAλR2)-HDV-tCYC1-tADH1-HDV-sgRNAFE(gRNAλL5)-HHribo-pGAL1-CU]		BY4741	This study	4, S1, S2
C151_4	YIT17859	x-2Δ::gRNAλR2-tLEU2-crtI-p7tet.1-ARS305-tLEU2-HIS3 xi-1Δ::gRNAλL5-tLEU2-crtE-p7tet.1-ARS305-tLEU2-yHphMX6 cup1ruΔ::tLEU2-crtYB-p7tet.1-ARS305-tLEU2-KanMX6 leu2Δ::pRNR2-tetR-NLS-tup1-tCYC1-p7tet.1-tetR-NLS-tCYC1-LEU2MX met15Δ::pCUP2-yGEV-tADH hoΔ::pGAL1-nCas9(D10A)-tADH1 [pGAL1-HHribo-sgRNAFE(gRNA1)-HDV-HHribo-sgRNAFE(gRNAλR2)-HDV-tCYC1-tADH1-HDV-sgRNAFE(gRNAλL5)-HHribo-pGAL1-CU]		BY4741	This study	4, S1, S2
C324_1	YIT19015	x-2Δ::rightλ2-tLEU2-crtI-p7tet.1-ARS305-tLEU2-HIS3 xi-1Δ::leftλ5-tLEU2-crtE-p7tet.1-ARS305-tLEU2-yHphMX6 cup1ruΔ::tLEU2-crtYB-p7tet.1-ARS305-tLEU2-KanMX6 leu2Δ::pRNR2-tetR-NLS-tup1-tCYC1-p7tet.1-tetR-NLS-tCYC1-LEU2MX met15Δ::pCUP2-yGEV-tADH hoΔ::pGAL1-nCas9(D10A)-tADH1 [pGAL1-HHribo-sgRNA(gRNA1)-HDV-tADH1-CU]		BY4741	This study	S3
