# Supplementary material for: Parallel gene amplification by Cas9 nickase for generating functionally heterogeneous cell populations
Source: Cell Rep Methods. 2026 May 25;6(7):101467. doi: 10.1016/j.crmeth.2026.101467 (PMC13389981; doi:10.1016/j.crmeth.2026.101467)
Supplement: Table S2. Plasmids used in this study, related to Figures 2–4, S1, and S2 [file mmc3.xlsx]

## Sheet: Table S2
Table S2. Plasmids used in this study, related to Figures 2-4, S1, and S2
Number	Name	Plasmid type	Marker gene
13-62	YIplac128-pGAL1-Cas9(D10A)-tADH1	Integrative	LEU2
9-55	pFA6a-pCUP2-yGEV-tADH1-HphMX	Integrative	HygR
4-35	pFA6a-NUP49(aa288-472)-mCherry-KanMX6	Integrative	KanR
24-40	pGAL1-HHribo-sgRNAFE(gRNA1)-HDV-tADH1-CU	Centromeric	URA3
47-11	pGAL1-HHribo-sgRNAFE(gRNA1)-HDV-HHribo-sgRNAFE(gRNAλR2)-HDV-tCYC1-tADH1-HDV-sgRNAFE(gRNAλL5)-HHribo-pGAL1-CU	Centromeric	URA3
30-72	pGAL1-Cas9-tADH1-pGAL1-HHribo-sgRNAFE(MET15_F2)-HDV-tCYC1-CU	Centromeric	URA3
30-64	pGAL1-Cas9-tADH1-pGAL1-HHribo-sgRNAFE(CUP1up4)-HDV-tCYC1-CU	Centromeric	URA3
27-72	pGAL1-Cas9-tADH1-pGAL1-HHribo-sgRNAFE(HO-Sp1)-HDV-tCYC1-CU	Centromeric	URA3
35-64	pGAL1-Cas9-tADH1-pGAL1-HHribo-sgRNAFE(ChrX-2_F1)-HDV-tCYC1-CU	Centromeric	URA3
35-65	pGAL1-Cas9-tADH1-pGAL1-HHribo-sgRNAFE(ChrX-2_R2)-HDV-tCYC1-CU	Centromeric	URA3
35-66	pGAL1-Cas9-tADH1-pGAL1-HHribo-sgRNAFE(ChrX-2_F3)-HDV-tCYC1-CU	Centromeric	URA3
35-67	pGAL1-Cas9-tADH1-pGAL1-HHribo-sgRNAFE(ChrX-2_F4)-HDV-tCYC1-CU	Centromeric	URA3
43-31	pGAL1-Cas9-tADH1-pGAL1-HHribo-sgRNAFE(ChrXI-1_1)-HDV-tCYC1-CU	Centromeric	URA3
43-32	pGAL1-Cas9-tADH1-pGAL1-HHribo-sgRNAFE(ChrXI-1_2)-HDV-tCYC1-CU	Centromeric	URA3
53-26	YGEpCUP1-tLEU2RU-crtYB-P7tet.1-ARS305-tLEU2RU-KanMX6	Integrative	KanR
56-8	YGEpX2-gRNAλL5-tLEU2RU-crtE-P7tet.1-ARS305-tLEU2RU-HIS3	Integrative	HIS3
56-11	YGEpXI1-gRNAλR2-tLEU2RU-crtI-P7tet.1-ARS305-tLEU2RU-yHphMX6	Integrative	HygR
