# Supplementary material for: Parallel gene amplification by Cas9 nickase for generating functionally heterogeneous cell populations
Source: Cell Rep Methods. 2026 May 25;6(7):101467. doi: 10.1016/j.crmeth.2026.101467 (PMC13389981; doi:10.1016/j.crmeth.2026.101467)
Supplement: Table S3. gRNAs used in this study, related to Figures 2–4, S1, and S2 [file mmc4.xlsx]

## Sheet: Table S3
Table S3. gRNAs used in this study, related to Figures 2-4, S1, and S2
gRNA/crRNA	Protospacer	PAM	Chromosome	Strand	Start	End	Standard Name	Systematic Name	Start	End	Standard name	Systematic Name	Source
gRNA1	ATTATGAGAACGTCTTTTAAAGG	AGG	chrVIII	−	212219	212241							This study
CUP1up4	TCTGACAATCCATATTGCGTTGG	TGG	chrVIII	+	212867	212889	CUP1-1	YHR053C	214865	214887	CUP1-2	YHR055C	This study
HO-Sp1	CCTGTGTGACATTTATGACGCGG	CGG	chrIV	+	47905	47927	HO	YDL227C					This study
ChrX-2F1	CCTGCGAGTTTCTCTGCCCGAGG	AGG	chrX	−	195431	195453							This study
ChrX-2R2	AAGTGGTCACGTGCGGGTCTAGG	AGG	chrX	+	195467	195489							This study
ChrX-2F3	CCGAAACTAAGCGCCGATTATGG	TGG	chrX	−	195183	195205							This study
ChrX-2F4	TAAAGAGTAAGTTGAGTGTAAGG	AGG	chrX	−	195227	195249							This study
ChrXI-1_1	GGTGATGCACTACCCTGTGC	GGG	chrXI	+	68303	68325	PTK1	YKL198C					This study
ChrXI-1_2	AAGTGGTCACGTGCGGGTCTAGG	AGG	chrXI	+	68365	68387	PTK1	YKL198C					This study
gRNAλL5	GGAATGCCCGTTCTGCGAGG	AGG											This study
gRNAλR2	CCTGTTCGGAGGGAAGAACG	AGG											This study
