# Supplementary material for: Parallel gene amplification by Cas9 nickase for generating functionally heterogeneous cell populations
Source: Cell Rep Methods. 2026 May 25;6(7):101467. doi: 10.1016/j.crmeth.2026.101467 (PMC13389981; doi:10.1016/j.crmeth.2026.101467)
Supplement: Table S4. PCR primers used in this study, related to Figures 2–4, S1, and S2 [file mmc5.xlsx]

## Sheet: Table S4
Table S4. PCR primers used in this study, related to Figures 2-4, S1, and S2
Primer name	Sequence	Description
ACT1-F	CGCTGCTCAATCTTCTTCAA	ACT1 quantification by qPCR
ACT1-R	GTAGTTTGGTCAATACCGGC	ACT1 quantification by qPCR
CUP1-F	TTCGTTTCATTTCCCAGAGC	CUP1 quantification by qPCR
CUP1-R	CAATGCCAATGTGGTAGCTG	CUP1 quantification by qPCR
ymNG-F	GTCCCTTTCAAGCCGCTATG	ymNG quantification by qPCR
ymNG-R	AACCTGTGCCCTTAACCTGT	ymNG quantification by qPCR
HO_F	GCTGGGCGTTATTAGGTGTG	Amplification around the HO locus
HO_R	TCACCAAGGCCATGTCTTCT	Amplification around the HO locus
X-2_F	CCGGCGTTGTTAATATAGTACTGAGC	Amplification around the X-2 locus
X-2_R	CCAATTCACTCGCAGGAATCAG	Amplification around the X-2 locus
XI-1_F	ATTATCCTCATGACCCTCGTCAAC	Amplification around the XI-1 locus
XI-1_R	TCTGCGTCATTATTTTGCAAATGGT	Amplification around the XI-1 locus
